# Supplementary material for: Individual Variability in Bothrops atrox Snakes Collected from Different Habitats in the Brazilian Amazon: New Findings on Venom Composition and Functionality
Source: Toxins (Basel). 2021 Nov 18;13(11):814. doi: 10.3390/toxins13110814 (PMC8618853; doi:10.3390/toxins13110814)
Supplement: Supplementary file 1 [file toxins-13-00814-s001.zip]

Archive with 1 entries (1 files):
- toxins-1399633-supplementary.pdf
